# Supplementary material for: New records and range extensions of several species of native bees (Hymenoptera: Apoidea) from Mississippi
Source: Biodivers Data J. 2018 May 17;(6):e25230. doi: 10.3897/BDJ.6.e25230 (PMC5968078; doi:10.3897/BDJ.6.e25230)
Supplement: XML Treatment for Brachynomadini [file BDJ.6.e25230-treatment7.xml]

<!DOCTYPE tp:taxon-treatment
  PUBLIC "-//TaxonX//DTD Taxonomic Treatment Publishing DTD v0 20100105//EN" "tax-treatment-NSO.dtd">
<tp:taxon-treatment xmlns:tp="http://www.plazi.org/taxpub"><tp:treatment-meta><mixed-citation publication-type="journal"><person-group><name><surname>Parys</surname><given-names>Katherine</given-names></name><name><surname>Griswold</surname><given-names>Terry</given-names></name><name><surname>Ikerd</surname><given-names>Harold W</given-names></name><name><surname>Orr</surname><given-names>Michael Christopher</given-names></name></person-group><article-title>New records and range extensions of several species of native bees (<tp:taxon-name><tp:taxon-name-part taxon-name-part-type="order">Hymenoptera</tp:taxon-name-part></tp:taxon-name>: <tp:taxon-name><tp:taxon-name-part taxon-name-part-type="superfamily">Apoidea</tp:taxon-name-part></tp:taxon-name>) from Mississippi</article-title><source>Biodivers Data J</source><day>17</day><month>5</month><year>2018</year><volume>2018</volume><issue>6</issue><pub-id pub-id-type="doi">10.3897/BDJ.6.e25230</pub-id></mixed-citation></tp:treatment-meta><tp:nomenclature><tp:taxon-name>
              <tp:taxon-name-part taxon-name-part-type="tribe">Brachynomadini</tp:taxon-name-part>
            </tp:taxon-name></tp:nomenclature></tp:taxon-treatment>
